# Supplementary material for: Transcriptome Changes Affecting Hedgehog and Cytokine Signalling in the Umbilical Cord: Implications for Disease Risk
Source: PLoS One. 2012 Jul 10;7(7):e39744. doi: 10.1371/journal.pone.0039744 (PMC3393728; doi:10.1371/journal.pone.0039744)
Supplement: Table S1 — Probes whose expression levels co-varied with gestational age with a p<0.001 by Pearson’s regression. (XLSX) [file pone.0039744.s004.xlsx]

## Sheet: Sheet1
GA correlate covariate analysis based on Pearson method (530 probes with p<0.001)
probeid	Correlation	Correlation.PValue	EntrezGeneID	GeneSymbol	GeneName
A_33_P3295523	-0.7479	2.03e-06	5881	RAC3	"ras-related C3 botulinum toxin substrate 3 (rho family, small GTP binding protein Rac3)"
A_19_P00806158	-0.7384	3.19e-06	.
A_23_P6066	-0.7329	4.11e-06	56265	CPXM1	"carboxypeptidase X (M14 family), member 1"
A_19_P00811178	-0.732	4.29e-06	.
A_23_P46539	-0.7272	5.32e-06	84722	PSRC1	proline/serine-rich coiled-coil 1
A_23_P27035	-0.7271	5.33e-06	26022	TMEM98	transmembrane protein 98
A_23_P214026	-0.7267	5.42e-06	2201	FBN2	fibrillin 2
A_23_P209246	-0.7244	6.02e-06	2736	GLI2	GLI family zinc finger 2
A_23_P116235	-0.7237	6.21e-06	4192	MDK	midkine (neurite growth-promoting factor 2)
A_33_P3289426	-0.7236	6.22e-06	285971	ZNF775	zinc finger protein 775
A_23_P157283	-0.7231	6.36e-06	79161	C7orf23	chromosome 7 open reading frame 23
A_23_P114656	-0.7223	6.6e-06	3065	HDAC1	histone deacetylase 1
A_23_P257583	-0.722	6.67e-06	27147	DENND2A	DENN/MADD domain containing 2A
A_23_P301855	-0.7174	8.14e-06	4045	LSAMP	limbic system-associated membrane protein
A_33_P3294002	0.7173	8.19e-06	53947	A4GALT	"alpha 1,4-galactosyltransferase"
A_24_P149124	-0.7168	8.33e-06	9315	C5orf13	chromosome 5 open reading frame 13
A_33_P3332006	-0.7163	8.54e-06	10951	CBX1	chromobox homolog 1 (HP1 beta homolog Drosophila )
A_24_P11315	-0.7147	9.12e-06	56944	OLFML3	olfactomedin-like 3
A_23_P410613	-0.7132	9.72e-06	90488	C12orf23	chromosome 12 open reading frame 23
A_23_P144959	-0.71	1.11e-05	1462	VCAN	versican
A_23_P71867	-0.709	1.16e-05	3590	IL11RA	"interleukin 11 receptor, alpha"
A_33_P3270776	0.7063	1.29e-05	94031	HTRA3	HtrA serine peptidase 3
A_33_P3385516	-0.7054	1.34e-05	140689	CBLN4	cerebellin 4 precursor
A_33_P3290562	-0.7052	1.35e-05	2737	GLI3	GLI family zinc finger 3
A_32_P9963	-0.7035	1.45e-05	3298	HSF2	heat shock transcription factor 2
A_33_P3317580	0.7023	1.52e-05	2675	GFRA2	GDNF family receptor alpha 2
A_23_P148609	-0.7017	1.55e-05	10761	PLAC1	placenta-specific 1
A_23_P77669	-0.6997	1.68e-05	55565	ZNF821	zinc finger protein 821
A_19_P00328159	-0.6947	2.05e-05	.
A_33_P3408918	0.6932	2.17e-05	6289	SAA2	serum amyloid A2
A_23_P159382	-0.6926	2.22e-05	9871	SEC24D	"SEC24 family, member D (S. cerevisiae)"
A_33_P3284404	-0.6925	2.24e-05	9145	SYNGR1	synaptogyrin 1
A_32_P32254	-0.6924	2.24e-05	1291	COL6A1	"collagen, type VI, alpha 1"
A_24_P140569	-0.6913	2.34e-05	26045	LRRTM2	leucine rich repeat transmembrane neuronal 2
A_23_P48561	-0.6904	2.42e-05	10278	EFS	embryonal Fyn-associated substrate
A_23_P217737	-0.6882	2.63e-05	538	ATP7A	"ATPase, Cu++ transporting, alpha polypeptide"
A_33_P3217238	-0.6876	2.69e-05	29028	ATAD2	"ATPase family, AAA domain containing 2"
A_33_P3211666	0.6863	2.83e-05	8809	IL18R1	interleukin 18 receptor 1
A_32_P38637	-0.6844	3.03e-05	84626	KRBA1	KRAB-A domain containing 1
A_23_P428992	-0.6835	3.14e-05	93622	LOC93622	hypothetical LOC93622
A_23_P66402	-0.6834	3.15e-05	55090	MED9	mediator complex subunit 9
A_33_P3367196	-0.6807	3.48e-05	26047	CNTNAP2	contactin associated protein-like 2
A_33_P3348288	-0.68	3.57e-05	9886	RHOBTB1	Rho-related BTB domain containing 1
A_23_P417918	-0.6797	3.61e-05	5179	PENK	proenkephalin
A_33_P3234020	-0.6793	3.66e-05	9543	IGDCC3	"immunoglobulin superfamily, DCC subclass, member 3"
A_24_P288722	-0.679	3.7e-05	8573	CASK	calcium/calmodulin-dependent serine protein kinase (MAGUK family)
A_33_P3391290	-0.6782	3.82e-05	9315	C5orf13	chromosome 5 open reading frame 13
A_23_P51126	0.6779	3.86e-05	9173	IL1RL1	interleukin 1 receptor-like 1
A_23_P125717	-0.6774	3.93e-05	4675	NAP1L3	nucleosome assembly protein 1-like 3
A_33_P3313283	-0.6771	3.96e-05	148113	CILP2	cartilage intermediate layer protein 2
A_23_P44244	-0.6765	4.06e-05	6594	SMARCA1	"SWI/SNF related, matrix associated, actin dependent regulator of chromatin, subfamily a, member 1"
A_19_P00330793	-0.6765	4.06e-05	.
A_19_P00317789	-0.6758	4.16e-05	.
A_24_P286569	-0.6756	4.2e-05	55915	LANCL2	LanC lantibiotic synthetase component C-like 2 (bacterial)
A_23_P201386	-0.6753	4.24e-05	23576	DDAH1	dimethylarginine dimethylaminohydrolase 1
A_23_P369343	0.6724	4.71e-05	11202	KLK8	kallikrein-related peptidase 8
A_33_P3304668	-0.6724	4.71e-05	1277	COL1A1	"collagen, type I, alpha 1"
A_24_P294703	-0.6709	4.95e-05	133619	PRRC1	proline-rich coiled-coil 1
A_33_P3397525	-0.6709	4.97e-05	54361	WNT4	"wingless-type MMTV integration site family, member 4"
A_33_P3354464	-0.6707	5e-05	4016	LOXL1	lysyl oxidase-like 1
A_23_P135576	-0.6706	5.02e-05	11122	PTPRT	"protein tyrosine phosphatase, receptor type, T"
A_33_P3415560	-0.6706	5.02e-05	284406	ZFP82	zinc finger protein 82 homolog (mouse)
A_23_P251499	-0.6704	5.05e-05	5118	PCOLCE	procollagen C-endopeptidase enhancer
A_23_P217666	-0.6693	5.25e-05	6134	RPL10	ribosomal protein L10
A_23_P214678	-0.6686	5.38e-05	51596	CUTA	cutA divalent cation tolerance homolog (E. coli)
A_23_P400449	-0.668	5.49e-05	57687	VAT1L	vesicle amine transport protein 1 homolog (T. californica)-like
A_23_P131227	-0.6677	5.55e-05	55622	TTC27	tetratricopeptide repeat domain 27
A_33_P3423570	-0.6672	5.64e-05	79006	METRN	"meteorin, glial cell differentiation regulator"
A_23_P99996	-0.6668	5.72e-05	54551	MAGEL2	MAGE-like 2
A_24_P316074	-0.6667	5.74e-05	.
A_23_P149678	-0.6662	5.86e-05	10401	PIAS3	"protein inhibitor of activated STAT, 3"
A_33_P3411075	-0.665	6.1e-05	6624	FSCN1	"fascin homolog 1, actin-bundling protein (Strongylocentrotus purpuratus)"
A_33_P3792489	-0.6646	6.18e-05	114042	C21orf89	chromosome 21 open reading frame 89
A_23_P58251	-0.6645	6.2e-05	8532	CPZ	carboxypeptidase Z
A_23_P44724	-0.6644	6.22e-05	1466	CSRP2	cysteine and glycine-rich protein 2
A_33_P3240507	-0.6644	6.24e-05	115207	KCTD12	potassium channel tetramerisation domain containing 12
A_23_P305938	-0.6643	6.26e-05	7626	ZNF75D	zinc finger protein 75D
A_24_P220485	-0.664	6.31e-05	169611	OLFML2A	olfactomedin-like 2A
A_32_P84242	-0.6637	6.38e-05	26049	FAM169A	"family with sequence similarity 169, member A"
A_23_P40096	-0.6637	6.39e-05	5624	PROC	protein C (inactivator of coagulation factors Va and VIIIa)
A_33_P3240328	-0.6627	6.6e-05	5307	PITX1	paired-like homeodomain 1
A_33_P3327663	0.6627	6.6e-05	.
A_19_P00804546	-0.662	6.77e-05	.
A_32_P123514	-0.6618	6.81e-05	132430	PABPC4L	"poly(A) binding protein, cytoplasmic 4-like"
A_24_P229726	-0.6617	6.84e-05	440181	LOC440181	similar to transmembrane protein 98
A_24_P208567	0.6612	6.95e-05	8809	IL18R1	interleukin 18 receptor 1
A_23_P348063	-0.6601	7.23e-05	9145	SYNGR1	synaptogyrin 1
A_24_P35891	-0.6594	7.39e-05	51222	ZNF219	zinc finger protein 219
A_23_P156890	-0.6591	7.47e-05	6943	TCF21	transcription factor 21
A_23_P31765	-0.659	7.49e-05	5569	PKIA	"protein kinase (cAMP-dependent, catalytic) inhibitor alpha"
A_23_P67771	-0.6588	7.55e-05	580	BARD1	BRCA1 associated RING domain 1
A_33_P3402329	-0.6581	7.73e-05	84848	MGC16121	hypothetical protein MGC16121
A_33_P3348744	0.6576	7.86e-05	652191	LOC652191	similar to microtubule-associated proteins 1A/1B light chain 3
A_33_P3211608	0.6574	7.92e-05	.
A_23_P156284	-0.656	8.3e-05	1627	DBN1	drebrin 1
A_32_P135336	-0.6555	8.44e-05	388242	LOC388242	coiled-coil domain containing 101 pseudogene
A_23_P310956	-0.6552	8.51e-05	1292	COL6A2	"collagen, type VI, alpha 2"
A_23_P96965	-0.6548	8.65e-05	81493	SYNC	"syncoilin, intermediate filament protein"
A_23_P74701	-0.6547	8.65e-05	255631	COL24A1	"collagen, type XXIV, alpha 1"
A_23_P39056	0.6542	8.81e-05	5650	KLK7	kallikrein-related peptidase 7
A_33_P3340040	-0.654	8.87e-05	84296	GINS4	GINS complex subunit 4 (Sld5 homolog)
A_23_P70818	-0.6539	8.89e-05	6608	SMO	smoothened homolog (Drosophila)
A_33_P3299436	-0.6524	9.35e-05	.
A_33_P3475737	-0.6521	9.44e-05	653121	ZBTB8A	zinc finger and BTB domain containing 8A
A_19_P00321293	0.6521	9.46e-05	.
A_33_P3416286	-0.6518	9.54e-05	10137	RBM12	RNA binding motif protein 12
A_33_P3645465	-0.6518	9.55e-05	282997	LOC282997	hypothetical protein LOC282997
A_33_P3369436	-0.6515	9.63e-05	100130100	LOC100130111	hypothetical protein LOC100130111
A_33_P3252286	0.6511	9.75e-05	9244	CRLF1	cytokine receptor-like factor 1
A_33_P3220612	-0.6511	9.77e-05	23625	FAM89B	"family with sequence similarity 89, member B"
A_24_P67699	-0.6511	9.78e-05	6147	RPL23A	ribosomal protein L23a
A_23_P140978	-0.651	9.8e-05	10127	ZNF263	zinc finger protein 263
A_23_P137143	-0.6505	9.96e-05	1736	DKC1	"dyskeratosis congenita 1, dyskerin"
A_23_P164057	-0.6496	0.0001	4239	MFAP4	microfibrillar-associated protein 4
A_23_P112429	-0.6485	0.0001	11224	RPL35	ribosomal protein L35
A_24_P180680	-0.6481	0.0001	55353	LAPTM4B	lysosomal protein transmembrane 4 beta
A_23_P216476	-0.6479	0.0001	9925	ZBTB5	zinc finger and BTB domain containing 5
A_24_P161355	-0.6475	0.0001	.
A_32_P140489	-0.6474	0.0001	392255	GDF6	growth differentiation factor 6
A_33_P3418726	-0.6474	0.0001	9640	ZNF592	zinc finger protein 592
A_23_P81103	-0.6471	0.0001	6423	SFRP2	secreted frizzled-related protein 2
A_23_P83159	-0.647	0.0001	55958	KLHL9	kelch-like 9 (Drosophila)
A_23_P14673	-0.6468	0.0001	57722	IGDCC4	"immunoglobulin superfamily, DCC subclass, member 4"
A_23_P143127	-0.6468	0.0001	27436	EML4	echinoderm microtubule associated protein like 4
A_23_P356021	-0.6459	0.0001	2187	FANCB	"Fanconi anemia, complementation group B"
A_33_P3388948	-0.6456	0.0001	401548	SNX30	sorting nexin family member 30
A_33_P3270445	-0.6453	0.0001	576	BAI2	brain-specific angiogenesis inhibitor 2
A_33_P3332616	0.645	0.0001	.
A_24_P38081	0.6432	0.0001	2289	FKBP5	FK506 binding protein 5
A_23_P20002	-0.6423	0.0001	57037	ANKMY2	ankyrin repeat and MYND domain containing 2
A_33_P3251876	0.642	0.0001	8809	IL18R1	interleukin 18 receptor 1
A_24_P721898	-0.6416	0.0001	55727	BTBD7	BTB (POZ) domain containing 7
A_23_P203299	-0.6411	0.0001	5954	RCN1	"reticulocalbin 1, EF-hand calcium binding domain"
A_33_P3296198	0.641	0.0001	401207	FLJ44606	glutaredoxin-like protein YDR286C homolog
A_32_P36942	-0.6403	0.0001	129450	C2orf60	chromosome 2 open reading frame 60
A_33_P3382565	-0.6395	0.0001	55083	KIF26B	kinesin family member 26B
A_32_P58425	-0.6391	0.0001	148479	PHF13	PHD finger protein 13
A_23_P11201	-0.6378	0.0001	2857	GPR34	G protein-coupled receptor 34
A_24_P766208	-0.6375	0.0002	6122	RPL3	ribosomal protein L3
A_23_P29555	-0.6372	0.0002	6396	SEC13	SEC13 homolog (S. cerevisiae)
A_23_P20606	-0.6372	0.0002	25934	NIPSNAP3A	nipsnap homolog 3A (C. elegans)
A_24_P389959	-0.6369	0.0002	22818	COPZ1	"coatomer protein complex, subunit zeta 1"
A_19_P00321907	0.6366	0.0002	.
A_23_P202334	-0.6364	0.0002	2263	FGFR2	fibroblast growth factor receptor 2
A_33_P3378031	-0.6362	0.0002	129787	TMEM18	transmembrane protein 18
A_33_P3258330	0.636	0.0002	81544	GDPD5	glycerophosphodiester phosphodiesterase domain containing 5
A_24_P118591	-0.6357	0.0002	.
A_33_P3372640	-0.6356	0.0002	440122	hCG_1646157	hCG1646157
A_33_P3363799	-0.6352	0.0002	4684	NCAM1	neural cell adhesion molecule 1
A_23_P28730	-0.6352	0.0002	57473	ZNF512B	zinc finger protein 512B
A_33_P3232692	0.6352	0.0002	11009	IL24	interleukin 24
A_24_P941988	-0.6351	0.0002	6683	SPAST	spastin
A_23_P29365	-0.6351	0.0002	23429	RYBP	RING1 and YY1 binding protein
A_23_P341325	-0.6351	0.0002	140801	RPL10L	ribosomal protein L10-like
A_23_P110430	-0.635	0.0002	4487	MSX1	msh homeobox 1
A_23_P3514	-0.6349	0.0002	29105	C16orf80	chromosome 16 open reading frame 80
A_32_P198731	-0.6347	0.0002	54492	NEURL1B	neuralized homolog 1B (Drosophila)
A_23_P45940	-0.6344	0.0002	64216	TFB2M	"transcription factor B2, mitochondrial"
A_19_P00319666	0.6342	0.0002	.
A_23_P120776	-0.634	0.0002	6576	SLC25A1	"solute carrier family 25 (mitochondrial carrier; citrate transporter), member 1"
A_23_P117928	-0.6338	0.0002	22893	BAHD1	bromo adjacent homology domain containing 1
A_24_P302584	-0.6338	0.0002	6664	SOX11	SRY (sex determining region Y)-box 11
A_23_P132263	-0.6335	0.0002	56478	EIF4ENIF1	eukaryotic translation initiation factor 4E nuclear import factor 1
A_23_P122545	-0.6334	0.0002	7936	RDBP	RD RNA binding protein
A_24_P134319	-0.6324	0.0002	23394	ADNP	activity-dependent neuroprotector homeobox
A_23_P307761	-0.6323	0.0002	81928	CABLES2	Cdk5 and Abl enzyme substrate 2
A_24_P366165	-0.6322	0.0002	.
A_24_P405002	-0.6321	0.0002	149420	PDIK1L	PDLIM1 interacting kinase 1 like
A_33_P3222203	-0.632	0.0002	165140	OXER1	oxoeicosanoid (OXE) receptor 1
A_23_P129144	0.6315	0.0002	145781	GCOM1	GRINL1A complex locus
A_23_P255523	-0.6313	0.0002	54784	ALKBH4	"alkB, alkylation repair homolog 4 (E. coli)"
A_23_P83818	-0.6308	0.0002	1289	COL5A1	"collagen, type V, alpha 1"
A_24_P365365	-0.6305	0.0002	6929	TCF3	transcription factor 3 (E2A immunoglobulin enhancer binding factors E12/E47)
A_33_P3221868	-0.6303	0.0002	51259	TMEM216	transmembrane protein 216
A_33_P3320010	-0.6294	0.0002	10389	SCML2	sex comb on midleg-like 2 (Drosophila)
A_24_P256692	-0.6294	0.0002	375056	MIA3	"melanoma inhibitory activity family, member 3"
A_23_P133058	-0.6292	0.0002	114932	MRFAP1L1	Morf4 family associated protein 1-like 1
A_23_P99063	-0.6289	0.0002	4060	LUM	lumican
A_23_P344194	-0.6286	0.0002	387856	C12orf68	chromosome 12 open reading frame 68
A_33_P3367830	-0.6281	0.0002	30008	EFEMP2	EGF-containing fibulin-like extracellular matrix protein 2
A_19_P00331971	-0.6279	0.0002	.
A_24_P222911	-0.6277	0.0002	6432	SFRS7	"splicing factor, arginine/serine-rich 7, 35kDa"
A_24_P20120	-0.6277	0.0002	55704	CCDC88A	coiled-coil domain containing 88A
A_23_P252740	-0.6275	0.0002	79075	DSCC1	defective in sister chromatid cohesion 1 homolog (S. cerevisiae)
A_23_P310460	-0.6273	0.0002	266727	MDGA1	MAM domain containing glycosylphosphatidylinositol anchor 1
A_32_P116857	-0.6269	0.0002	50940	PDE11A	phosphodiesterase 11A
A_23_P212119	0.6265	0.0002	117248	GALNTL2	UDP-N-acetyl-alpha-D-galactosamine:polypeptide N-acetylgalactosaminyltransferase-like 2
A_23_P45524	-0.6257	0.0002	27018	NGFRAP1	nerve growth factor receptor (TNFRSF16) associated protein 1
A_33_P3223713	-0.6253	0.0002	10477	UBE2E3	"ubiquitin-conjugating enzyme E2E 3 (UBC4/5 homolog, yeast)"
A_24_P63522	-0.6251	0.0002	3157	HMGCS1	3-hydroxy-3-methylglutaryl-Coenzyme A synthase 1 (soluble)
A_23_P68106	-0.6249	0.0002	9168	TMSB10	thymosin beta 10
A_23_P95060	-0.6249	0.0002	2049	EPHB3	EPH receptor B3
A_33_P3255165	0.6248	0.0002	100132100	LOC100132116	hypothetical LOC100132116
A_23_P122068	-0.6248	0.0002	114899	C1QTNF3	C1q and tumor necrosis factor related protein 3
A_33_P3364389	0.6241	0.0002	.
A_19_P00329023	0.624	0.0002	.
A_33_P3270104	-0.6237	0.0002	221301	FAM26D	"family with sequence similarity 26, member D"
A_23_P348257	-0.6236	0.0002	9891	NUAK1	"NUAK family, SNF1-like kinase, 1"
A_24_P163237	-0.6235	0.0002	56977	STOX2	storkhead box 2
A_24_P273666	-0.6235	0.0002	2778	GNAS	GNAS complex locus
A_23_P34496	-0.6235	0.0002	55116	TMEM39B	transmembrane protein 39B
A_24_P330385	-0.6226	0.0002	51310	SLC22A17	"solute carrier family 22, member 17"
A_33_P3411632	-0.6223	0.0002	80757	TMEM121	transmembrane protein 121
A_33_P3340014	-0.6219	0.0002	7216	TRO	trophinin
A_23_P386764	-0.6218	0.0002	57171	DOLPP1	dolichyl pyrophosphate phosphatase 1
A_23_P163099	-0.6215	0.0002	5427	POLE2	"polymerase (DNA directed), epsilon 2 (p59 subunit)"
A_33_P3212823	0.6213	0.0002	100132200	LOC100132247	similar to Uncharacterized protein KIAA0220
A_23_P423309	-0.6212	0.0002	51294	PCDH12	protocadherin 12
A_23_P142322	-0.621	0.0003	1153	CIRBP	cold inducible RNA binding protein
A_23_P40049	-0.621	0.0003	790	CAD	"carbamoyl-phosphate synthetase 2, aspartate transcarbamylase, and dihydroorotase"
A_24_P135501	-0.6208	0.0003	.
A_33_P3310929	-0.6208	0.0003	8038	ADAM12	ADAM metallopeptidase domain 12
A_23_P207280	-0.6206	0.0003	10513	APPBP2	amyloid beta precursor protein (cytoplasmic tail) binding protein 2
A_19_P00319467	0.6205	0.0003	.
A_24_P158946	0.6205	0.0003	121512	FGD4	"FYVE, RhoGEF and PH domain containing 4"
A_23_P33894	-0.6204	0.0003	10916	MAGED2	"melanoma antigen family D, 2"
A_23_P34983	-0.6203	0.0003	10899	JTB	jumping translocation breakpoint
A_23_P2942	-0.6196	0.0003	64067	NPAS3	neuronal PAS domain protein 3
A_24_P278747	-0.6186	0.0003	894	CCND2	cyclin D2
A_23_P54055	-0.6185	0.0003	84962	JUB	"jub, ajuba homolog (Xenopus laevis)"
A_23_P135730	-0.6182	0.0003	199692	ZNF627	zinc finger protein 627
A_33_P3311371	-0.618	0.0003	64236	PDLIM2	PDZ and LIM domain 2 (mystique)
A_23_P102611	0.6179	0.0003	8839	WISP2	WNT1 inducible signaling pathway protein 2
A_23_P88303	-0.6179	0.0003	3306	HSPA2	heat shock 70kDa protein 2
A_23_P150394	-0.6174	0.0003	53826	FXYD6	FXYD domain containing ion transport regulator 6
A_24_P152094	-0.6169	0.0003	121981	RP11-431O22.2	similar to peptidyl-Pro cis trans isomerase
A_23_P155848	-0.6168	0.0003	27123	DKK2	dickkopf homolog 2 (Xenopus laevis)
A_33_P3347281	-0.6168	0.0003	3176	HNMT	histamine N-methyltransferase
A_19_P00329685	0.6167	0.0003	.
A_23_P139486	-0.6166	0.0003	8099	CDK2AP1	cyclin-dependent kinase 2 associated protein 1
A_33_P3377090	-0.6161	0.0003	.
A_23_P415558	-0.6158	0.0003	7988	ZNF212	zinc finger protein 212
A_24_P681301	0.6154	0.0003	7316	UBC	ubiquitin C
A_23_P148584	0.6153	0.0003	139818	DOCK11	dedicator of cytokinesis 11
A_23_P87973	-0.6152	0.0003	10206	TRIM13	tripartite motif-containing 13
A_23_P133123	-0.615	0.0003	84057	MND1	meiotic nuclear divisions 1 homolog (S. cerevisiae)
A_32_P168464	-0.614	0.0003	8573	CASK	calcium/calmodulin-dependent serine protein kinase (MAGUK family)
A_19_P00321196	0.6136	0.0003	.
A_33_P3350748	0.6133	0.0003	3855	KRT7	keratin 7
A_23_P50907	-0.613	0.0003	3685	ITGAV	"integrin, alpha V (vitronectin receptor, alpha polypeptide, antigen CD51)"
A_23_P139418	-0.6125	0.0003	374378	GALNTL4	UDP-N-acetyl-alpha-D-galactosamine:polypeptide N-acetylgalactosaminyltransferase-like 4
A_33_P3363804	-0.6124	0.0003	4684	NCAM1	neural cell adhesion molecule 1
A_33_P3244122	-0.6123	0.0003	23498	HAAO	"3-hydroxyanthranilate 3,4-dioxygenase"
A_23_P33196	-0.6122	0.0003	1290	COL5A2	"collagen, type V, alpha 2"
A_33_P3221989	-0.6122	0.0003	785	CACNB4	"calcium channel, voltage-dependent, beta 4 subunit"
A_23_P25638	-0.6121	0.0003	79596	RNF219	ring finger protein 219
A_23_P111888	-0.612	0.0003	115908	CTHRC1	collagen triple helix repeat containing 1
A_24_P277934	-0.6117	0.0003	1278	COL1A2	"collagen, type I, alpha 2"
A_23_P10542	0.6113	0.0003	94031	HTRA3	HtrA serine peptidase 3
A_23_P215088	-0.6107	0.0003	51530	ZC3HC1	"zinc finger, C3HC-type containing 1"
A_33_P3309231	0.6106	0.0003	150274	HSCB	HscB iron-sulfur cluster co-chaperone homolog (E. coli)
A_19_P00325961	0.6103	0.0003	.
A_24_P31275	-0.6102	0.0003	482	ATP1B2	"ATPase, Na+/K+ transporting, beta 2 polypeptide"
A_23_P150092	-0.6098	0.0003	22929	SEPHS1	selenophosphate synthetase 1
A_23_P55356	0.6097	0.0003	284013	VMO1	vitelline membrane outer layer 1 homolog (chicken)
A_23_P24345	-0.6097	0.0003	91252	SLC39A13	"solute carrier family 39 (zinc transporter), member 13"
A_32_P42197	-0.6095	0.0003	3178	HNRNPA1	heterogeneous nuclear ribonucleoprotein A1
A_33_P3285038	-0.6095	0.0004	91012	LASS5	"LAG1 homolog, ceramide synthase 5"
A_23_P115356	-0.6094	0.0004	8574	AKR7A2	"aldo-keto reductase family 7, member A2 (aflatoxin aldehyde reductase)"
A_19_P00316375	0.609	0.0004	.
A_23_P106887	-0.609	0.0004	2521	FUS	fusion (involved in t(12;16) in malignant liposarcoma)
A_23_P256641	-0.6087	0.0004	23630	KCNE1L	KCNE1-like
A_33_P3258600	-0.6082	0.0004	57523	NYNRIN	NYN domain and retroviral integrase containing
A_23_P389692	-0.6077	0.0004	57536	KIAA1328	KIAA1328
A_23_P122906	-0.6076	0.0004	26053	AUTS2	autism susceptibility candidate 2
A_33_P3300092	-0.6076	0.0004	3340	NDST1	N-deacetylase/N-sulfotransferase (heparan glucosaminyl) 1
A_23_P120710	-0.6075	0.0004	7267	TTC3	tetratricopeptide repeat domain 3
A_23_P73747	-0.6074	0.0004	9823	ARMCX2	"armadillo repeat containing, X-linked 2"
A_23_P208937	0.6073	0.0004	79816	TLE6	"transducin-like enhancer of split 6 (E(sp1) homolog, Drosophila)"
A_33_P3254380	-0.6071	0.0004	84679	SLC9A7	"solute carrier family 9 (sodium/hydrogen exchanger), member 7"
A_19_P00326913	-0.6071	0.0004	.
A_33_P3307955	0.607	0.0004	5825	ABCD3	"ATP-binding cassette, sub-family D (ALD), member 3"
A_33_P3219942	-0.607	0.0004	2009	EML1	echinoderm microtubule associated protein like 1
A_23_P137173	-0.6065	0.0004	11013	TMSB15A	thymosin beta 15a
A_33_P3406090	-0.6056	0.0004	.
A_23_P87238	0.6054	0.0004	6291	SAA4	"serum amyloid A4, constitutive"
A_23_P344392	-0.6053	0.0004	4968	OGG1	8-oxoguanine DNA glycosylase
A_23_P121506	-0.6051	0.0004	8603	FAM193A	"family with sequence similarity 193, member A"
A_33_P3304382	-0.605	0.0004	137682	C8orf38	chromosome 8 open reading frame 38
A_33_P3239532	-0.605	0.0004	7551	ZNF3	zinc finger protein 3
A_23_P134953	0.605	0.0004	123	PLIN2	perilipin 2
A_23_P48198	-0.6049	0.0004	83468	GLT8D2	glycosyltransferase 8 domain containing 2
A_33_P3252730	-0.6048	0.0004	388507	ZNF788	zinc finger family member 788
A_33_P3410449	-0.6044	0.0004	91179	SCARF2	"scavenger receptor class F, member 2"
A_32_P14894	-0.6044	0.0004	6204	RPS10	ribosomal protein S10
A_33_P3248439	-0.6044	0.0004	89853	FAM125B	"family with sequence similarity 125, member B"
A_24_P109652	-0.604	0.0004	79834	SGK269	NKF3 kinase family member
A_32_P114003	-0.604	0.0004	100192400	LOC100192378	hypothetical LOC100192378
A_23_P30784	-0.6039	0.0004	29777	ABT1	activator of basal transcription 1
A_23_P70719	-0.6036	0.0004	3908	LAMA2	"laminin, alpha 2"
A_24_P89891	0.6035	0.0004	7185	TRAF1	TNF receptor-associated factor 1
A_33_P3263538	0.6035	0.0004	283131	NEAT1	nuclear paraspeckle assembly transcript 1 (non-protein coding)
A_23_P121095	-0.6033	0.0004	7155	TOP2B	topoisomerase (DNA) II beta 180kDa
A_23_P71440	-0.6031	0.0004	51125	GOLGA7	"golgi autoantigen, golgin subfamily a, 7"
A_23_P423237	-0.603	0.0004	6445	SGCG	"sarcoglycan, gamma (35kDa dystrophin-associated glycoprotein)"
A_19_P00812008	0.6027	0.0004	.
A_32_P100683	-0.6025	0.0004	23331	TTC28	tetratricopeptide repeat domain 28
A_23_P216596	-0.6022	0.0004	79987	SVEP1	"sushi, von Willebrand factor type A, EGF and pentraxin domain containing 1"
A_24_P321626	-0.6022	0.0004	55703	POLR3B	polymerase (RNA) III (DNA directed) polypeptide B
A_24_P322474	-0.6021	0.0004	5141	PDE4A	"phosphodiesterase 4A, cAMP-specific (phosphodiesterase E2 dunce homolog, Drosophila)"
A_33_P3832857	-0.602	0.0004	55142	HAUS2	"HAUS augmin-like complex, subunit 2"
A_23_P16722	-0.6019	0.0004	55619	DOCK10	dedicator of cytokinesis 10
A_33_P3305117	0.6019	0.0004	.
A_33_P3678883	0.6017	0.0004	85368	KIAA1654	KIAA1654 protein
A_32_P96036	-0.6016	0.0004	92312	MEX3A	mex-3 homolog A (C. elegans)
A_24_P21410	-0.6014	0.0004	65083	NOL6	nucleolar protein family 6 (RNA-associated)
A_23_P76245	-0.6013	0.0004	6334	SCN8A	"sodium channel, voltage gated, type VIII, alpha subunit"
A_23_P48740	0.6011	0.0004	1734	DIO2	"deiodinase, iodothyronine, type II"
A_24_P236235	-0.6	0.0005	23768	FLRT2	fibronectin leucine rich transmembrane protein 2
A_23_P422540	-0.5998	0.0005	23326	USP22	ubiquitin specific peptidase 22
A_24_P450596	-0.5998	0.0005	342892	ZNF850P	zinc finger protein 850 pseudogene
A_33_P3391656	-0.5997	0.0005	112858	TP53RK	TP53 regulating kinase
A_23_P259328	-0.5993	0.0005	8504	PEX3	peroxisomal biogenesis factor 3
A_23_P168868	-0.5991	0.0005	9791	PTDSS1	phosphatidylserine synthase 1
A_33_P3373384	-0.5991	0.0005	79583	TMEM231	transmembrane protein 231
A_33_P3423949	-0.5989	0.0005	84733	CBX2	"chromobox homolog 2 (Pc class homolog, Drosophila)"
A_33_P3379922	-0.5987	0.0005	5624	PROC	protein C (inactivator of coagulation factors Va and VIIIa)
A_24_P95038	-0.5982	0.0005	5478	PPIA	peptidylprolyl isomerase A (cyclophilin A)
A_24_P16610	-0.5979	0.0005	84937	ZNRF1	zinc and ring finger 1
A_33_P3236077	0.5977	0.0005	645104	CLRN2	clarin 2
A_24_P15821	-0.5974	0.0005	.
A_23_P47527	-0.5973	0.0005	746	C11orf10	chromosome 11 open reading frame 10
A_23_P19624	-0.5971	0.0005	654	BMP6	bone morphogenetic protein 6
A_33_P3394744	-0.597	0.0005	10655	DMRT2	doublesex and mab-3 related transcription factor 2
A_24_P13032	0.5966	0.0005	7321	UBE2D1	"ubiquitin-conjugating enzyme E2D 1 (UBC4/5 homolog, yeast)"
A_33_P3394140	0.5964	0.0005	283050	LOC283050	hypothetical LOC283050
A_23_P430930	-0.5963	0.0005	340419	RSPO2	R-spondin 2 homolog (Xenopus laevis)
A_24_P602871	-0.5963	0.0005	389432	SAMD5	sterile alpha motif domain containing 5
A_24_P338992	-0.5962	0.0005	80153	EDC3	enhancer of mRNA decapping 3 homolog (S. cerevisiae)
A_33_P3398156	-0.5961	0.0005	192668	CYS1	cystin 1
A_23_P122007	-0.5961	0.0005	90355	C5orf30	chromosome 5 open reading frame 30
A_24_P54485	-0.5961	0.0005	84317	CCDC115	coiled-coil domain containing 115
A_23_P107513	-0.5961	0.0005	79959	CEP76	centrosomal protein 76kDa
A_24_P129632	-0.596	0.0005	9231	DLG5	"discs, large homolog 5 (Drosophila)"
A_19_P00316493	0.5958	0.0005	.
A_23_P96833	-0.5957	0.0005	89886	SLAMF9	SLAM family member 9
A_19_P00810317	0.5954	0.0005	.
A_23_P36689	-0.5954	0.0005	10233	LRRC23	leucine rich repeat containing 23
A_23_P30495	-0.5949	0.0005	3156	HMGCR	3-hydroxy-3-methylglutaryl-Coenzyme A reductase
A_33_P3339070	0.5944	0.0005	100216000	LOC100216001	hypothetical LOC100216001
A_33_P3255782	-0.5943	0.0005	.
A_23_P62647	0.5942	0.0005	6504	SLAMF1	signaling lymphocytic activation molecule family member 1
A_23_P157022	-0.5941	0.0005	136051	ZNF786	zinc finger protein 786
A_32_P58074	-0.5939	0.0005	6189	RPS3A	ribosomal protein S3A
A_19_P00325768	-0.5939	0.0005	.
A_23_P81859	0.5938	0.0005	85235	HIST1H2AH	"histone cluster 1, H2ah"
A_33_P3789382	-0.5938	0.0005	84989	LOC84989	hypothetical LOC84989
A_23_P80974	-0.5937	0.0005	6999	TDO2	"tryptophan 2,3-dioxygenase"
A_23_P6196	-0.593	0.0006	51282	SCAND1	SCAN domain containing 1
A_33_P3308105	-0.5929	0.0006	8836	GGH	"gamma-glutamyl hydrolase (conjugase, folylpolygammaglutamyl hydrolase)"
A_33_P3229032	-0.5927	0.0006	6320	CLEC11A	"C-type lectin domain family 11, member A"
A_23_P120467	-0.5926	0.0006	55734	ZFP64	zinc finger protein 64 homolog (mouse)
A_33_P3358253	-0.5924	0.0006	3636	INPPL1	inositol polyphosphate phosphatase-like 1
A_23_P362694	-0.5923	0.0006	260436	C4orf7	chromosome 4 open reading frame 7
A_33_P3284557	0.5923	0.0006	51776	ZAK	sterile alpha motif and leucine zipper containing kinase AZK
A_19_P00318580	-0.5923	0.0006	.
A_24_P130041	-0.5923	0.0006	1595	CYP51A1	"cytochrome P450, family 51, subfamily A, polypeptide 1"
A_23_P428184	0.5923	0.0006	3013	HIST1H2AD	"histone cluster 1, H2ad"
A_33_P3268174	-0.5921	0.0006	89890	KBTBD6	kelch repeat and BTB (POZ) domain containing 6
A_23_P134147	-0.5917	0.0006	9841	ZBTB24	zinc finger and BTB domain containing 24
A_23_P32805	-0.5915	0.0006	2894	GRID1	"glutamate receptor, ionotropic, delta 1"
A_33_P3271930	-0.5914	0.0006	5831	PYCR1	pyrroline-5-carboxylate reductase 1
A_33_P3327799	0.5913	0.0006	441806	LOC441806	similar to hCG1644617
A_19_P00329018	0.5909	0.0006	.
A_23_P109907	0.5909	0.0006	286676	ILDR1	immunoglobulin-like domain containing receptor 1
A_33_P3383912	0.5909	0.0006	3125	HLA-DRB3	"major histocompatibility complex, class II, DR beta 3"
A_23_P168211	-0.5906	0.0006	81552	VOPP1	"vesicular, overexpressed in cancer, prosurvival protein 1"
A_23_P10647	-0.5902	0.0006	54360	CYTL1	cytokine-like 1
A_33_P3211520	-0.5902	0.0006	116841	SNAP47	"synaptosomal-associated protein, 47kDa"
A_24_P105191	-0.5897	0.0006	90161	HS6ST2	heparan sulfate 6-O-sulfotransferase 2
A_33_P3255304	0.5897	0.0006	2687	GGT5	gamma-glutamyltransferase 5
A_23_P15045	-0.5893	0.0006	1877	E4F1	E4F transcription factor 1
A_23_P208850	-0.5892	0.0006	6217	RPS16	ribosomal protein S16
A_24_P246943	-0.589	0.0006	5478	PPIA	peptidylprolyl isomerase A (cyclophilin A)
A_23_P30634	-0.589	0.0006	60468	BACH2	"BTB and CNC homology 1, basic leucine zipper transcription factor 2"
A_24_P310256	-0.5889	0.0006	163175	LGI4	"leucine-rich repeat LGI family, member 4"
A_23_P42335	-0.5885	0.0006	2178	FANCE	"Fanconi anemia, complementation group E"
A_24_P928901	-0.5884	0.0006	1317	SLC31A1	"solute carrier family 31 (copper transporters), member 1"
A_24_P39928	0.5882	0.0006	342898	SYCN	syncollin
A_23_P322845	-0.5882	0.0006	84513	PPAPDC1B	phosphatidic acid phosphatase type 2 domain containing 1B
A_33_P3373459	-0.588	0.0006	55501	CHST12	carbohydrate (chondroitin 4) sulfotransferase 12
A_24_P303193	-0.5875	0.0006	.
A_24_P321581	-0.5875	0.0006	55089	SLC38A4	"solute carrier family 38, member 4"
A_23_P91702	-0.5875	0.0006	8664	EIF3D	"eukaryotic translation initiation factor 3, subunit D"
A_24_P150023	-0.5875	0.0006	3739	KCNA4	"potassium voltage-gated channel, shaker-related subfamily, member 4"
A_24_P349636	-0.5872	0.0006	.
A_19_P00810590	0.5872	0.0006	.
A_23_P502882	-0.5871	0.0006	9139	CBFA2T2	"core-binding factor, runt domain, alpha subunit 2; translocated to, 2"
A_19_P00315506	0.5869	0.0007	.
A_33_P3297599	0.5868	0.0007	.
A_33_P3280841	0.5866	0.0007	388387	LOC388387	hypothetical LOC388387
A_24_P411186	-0.5866	0.0007	53335	BCL11A	B-cell CLL/lymphoma 11A (zinc finger protein)
A_33_P3310475	-0.5864	0.0007	55752	2012-09-11	septin 11
A_32_P162374	-0.5863	0.0007	162681	C18orf54	chromosome 18 open reading frame 54
A_23_P134935	0.5862	0.0007	1846	DUSP4	dual specificity phosphatase 4
A_23_P165078	-0.5859	0.0007	81926	FAM108A1	"family with sequence similarity 108, member A1"
A_19_P00809881	-0.5859	0.0007	.
A_19_P00316010	-0.5858	0.0007	.
A_33_P3224314	-0.5855	0.0007	.
A_23_P64785	-0.5854	0.0007	121274	ZNF641	zinc finger protein 641
A_33_P3321689	0.5853	0.0007	100129700	LOC100129716	hypothetical LOC100129716
A_23_P147665	-0.5853	0.0007	283298	OLFML1	olfactomedin-like 1
A_33_P3295029	-0.5852	0.0007	166348	KBTBD12	kelch repeat and BTB (POZ) domain containing 12
A_32_P220307	-0.5851	0.0007	6170	RPL39	ribosomal protein L39
A_33_P3342469	0.5848	0.0007	219874	OR6T1	"olfactory receptor, family 6, subfamily T, member 1"
A_33_P3293446	-0.5846	0.0007	57608	KIAA1462	KIAA1462
A_23_P122805	-0.5845	0.0007	84928	TMEM209	transmembrane protein 209
A_23_P44964	-0.5844	0.0007	221061	FAM171A1	"family with sequence similarity 171, member A1"
A_32_P99753	0.5841	0.0007	90288	C3orf25	chromosome 3 open reading frame 25
A_23_P100912	-0.5834	0.0007	28964	GIT1	G protein-coupled receptor kinase interacting ArfGAP 1
A_23_P55270	0.583	0.0007	6362	CCL18	chemokine (C-C motif) ligand 18 (pulmonary and activation-regulated)
A_33_P3354796	-0.5829	0.0007	645644	FLJ42627	hypothetical LOC645644
A_24_P335092	0.5829	0.0007	6288	SAA1	serum amyloid A1
A_24_P248185	-0.5827	0.0007	196500	C12orf53	chromosome 12 open reading frame 53
A_24_P243749	0.5826	0.0007	5166	PDK4	"pyruvate dehydrogenase kinase, isozyme 4"
A_23_P102571	-0.5826	0.0007	56731	SLC2A4RG	SLC2A4 regulator
A_33_P3240512	-0.5825	0.0007	115207	KCTD12	potassium channel tetramerisation domain containing 12
A_23_P76774	-0.5825	0.0007	145258	GSC	goosecoid homeobox
A_23_P391926	-0.5821	0.0007	22859	LPHN1	latrophilin 1
A_23_P131215	-0.582	0.0007	1421	CRYGD	"crystallin, gamma D"
A_33_P3249354	-0.5819	0.0007	54908	CCDC99	coiled-coil domain containing 99
A_23_P407142	-0.5816	0.0007	7798	LUZP1	leucine zipper protein 1
A_24_P944299	-0.5814	0.0008	8476	CDC42BPA	CDC42 binding protein kinase alpha (DMPK-like)
A_19_P00326477	0.5814	0.0008	.
A_33_P3215487	0.5813	0.0008	9907	KIAA0415	KIAA0415
A_33_P3318288	-0.5813	0.0008	3075	CFH	complement factor H
A_23_P352426	0.581	0.0008	374286	CDRT1	CMT1A duplicated region transcript 1
A_23_P53788	-0.581	0.0008	219402	MTIF3	mitochondrial translational initiation factor 3
A_33_P3344574	0.581	0.0008	729238	SFTPA2	surfactant protein A2
A_33_P3396527	-0.5809	0.0008	10622	POLR3G	polymerase (RNA) III (DNA directed) polypeptide G (32kD)
A_33_P3368895	-0.5808	0.0008	.
A_33_P3235905	0.5807	0.0008	.
A_23_P405282	0.5807	0.0008	.
A_24_P386639	-0.5807	0.0008	51272	BET1L	blocked early in transport 1 homolog (S. cerevisiae)-like
A_24_P106357	-0.5807	0.0008	134430	WDR36	WD repeat domain 36
A_19_P00809124	-0.5807	0.0008	.
A_23_P144369	-0.5807	0.0008	266812	NAP1L5	nucleosome assembly protein 1-like 5
A_23_P314642	-0.5807	0.0008	55609	ZNF280C	zinc finger protein 280C
A_33_P3296852	0.5806	0.0008	286434	LOC286434	hypothetical protein LOC286434
A_24_P379693	-0.5806	0.0008	23549	DNPEP	aspartyl aminopeptidase
A_23_P13344	-0.5806	0.0008	1937	EEF1G	eukaryotic translation elongation factor 1 gamma
A_23_P141549	-0.5804	0.0008	6201	RPS7	ribosomal protein S7
A_23_P211522	-0.5803	0.0008	9145	SYNGR1	synaptogyrin 1
A_23_P207319	-0.5801	0.0008	9020	MAP3K14	mitogen-activated protein kinase kinase kinase 14
A_23_P49546	-0.58	0.0008	2905	GRIN2C	"glutamate receptor, ionotropic, N-methyl D-aspartate 2C"
A_23_P384044	-0.5799	0.0008	149111	CNIH3	cornichon homolog 3 (Drosophila)
A_33_P3232038	0.5799	0.0008	389458	LOC389458	hypothetical LOC389458
A_23_P42322	-0.5798	0.0008	1302	COL11A2	"collagen, type XI, alpha 2"
A_33_P3398965	-0.5797	0.0008	91860	CALML4	calmodulin-like 4
A_33_P3327986	0.5797	0.0008	.
A_33_P3372189	-0.5796	0.0008	729255	LOC729255	hypothetical LOC729255
A_33_P3387561	0.5794	0.0008	126014	OSCAR	"osteoclast associated, immunoglobulin-like receptor"
A_23_P42768	0.5793	0.0008	222183	SRRM3	serine/arginine repetitive matrix 3
A_33_P3257030	-0.5792	0.0008	10609	SC65	synaptonemal complex protein SC65
A_23_P206059	-0.5792	0.0008	9055	PRC1	protein regulator of cytokinesis 1
A_23_P53541	-0.5788	0.0008	1108	CHD4	chromodomain helicase DNA binding protein 4
A_19_P00802862	-0.5787	0.0008	.
A_33_P3237574	0.5787	0.0008	3105	HLA-A	"major histocompatibility complex, class I, A"
A_23_P26294	0.5786	0.0008	25823	TPSG1	tryptase gamma 1
A_33_P3418576	-0.5786	0.0008	.
A_19_P00321462	-0.5784	0.0008	.
A_23_P318646	-0.5782	0.0008	6204	RPS10	ribosomal protein S10
A_33_P3299510	-0.5782	0.0008	100129900	SCXA	scleraxis homolog A (mouse)
A_23_P89163	-0.5782	0.0008	23265	EXOC7	exocyst complex component 7
A_23_P145606	-0.578	0.0008	1129	CHRM2	"cholinergic receptor, muscarinic 2"
A_23_P23728	0.5779	0.0008	9900	SV2A	synaptic vesicle glycoprotein 2A
A_32_P6344	-0.5777	0.0008	6416	MAP2K4	mitogen-activated protein kinase kinase 4
A_32_P138004	-0.5777	0.0008	404636	FAM45A	"family with sequence similarity 45, member A"
A_23_P53588	-0.5777	0.0008	81029	WNT5B	"wingless-type MMTV integration site family, member 5B"
A_24_P7179	-0.5776	0.0008	23181	DIP2A	DIP2 disco-interacting protein 2 homolog A (Drosophila)
A_19_P00332315	0.5772	0.0008	.
A_23_P18276	-0.5772	0.0008	10181	RBM5	RNA binding motif protein 5
A_19_P00807974	-0.5769	0.0008	.
A_19_P00327057	-0.5766	0.0009	.
A_19_P00328097	0.5765	0.0009	.
A_33_P3397288	-0.5764	0.0009	1908	EDN3	endothelin 3
A_24_P56837	0.5763	0.0009	92591	ASB16	ankyrin repeat and SOCS box-containing 16
A_33_P3422654	0.5761	0.0009	100134000	LOC100133985	hypothetical protein LOC100133985
A_33_P3409672	-0.5759	0.0009	9681	DEPDC5	DEP domain containing 5
A_24_P236935	0.5757	0.0009	5653	KLK6	kallikrein-related peptidase 6
A_33_P3319041	-0.5754	0.0009	3149	HMGB3	high-mobility group box 3
A_24_P328969	-0.5753	0.0009	81555	YIPF5	"Yip1 domain family, member 5"
A_24_P399230	0.5752	0.0009	124857	WFIKKN2	"WAP, follistatin/kazal, immunoglobulin, kunitz and netrin domain containing 2"
A_23_P254179	-0.5752	0.0009	23394	ADNP	activity-dependent neuroprotector homeobox
A_24_P186986	-0.5749	0.0009	390424	LOC390424	similar to hCG1639781
A_23_P88865	-0.5748	0.0009	123920	CMTM3	CKLF-like MARVEL transmembrane domain containing 3
A_19_P00316634	0.5748	0.0009	.
A_32_P41487	-0.5748	0.0009	3151	HMGN2	high-mobility group nucleosomal binding domain 2
A_23_P206759	-0.5744	0.0009	9798	KIAA0174	KIAA0174
A_19_P00802654	-0.5743	0.0009	.
A_19_P00315670	0.5741	0.0009	.
A_24_P194934	-0.574	0.0009	.
A_33_P3371889	-0.5739	0.0009	9891	NUAK1	"NUAK family, SNF1-like kinase, 1"
A_19_P00804764	0.5738	0.0009	.
A_33_P3217347	-0.5737	0.0009	64219	PJA1	praja ring finger 1
A_24_P397107	-0.5733	0.0009	993	CDC25A	cell division cycle 25 homolog A (S. pombe)
A_23_P59192	-0.5732	0.0009	6631	SNRPC	small nuclear ribonucleoprotein polypeptide C
A_23_P303145	-0.5732	0.0009	.
A_23_P43779	-0.5731	0.0009	51138	COPS4	COP9 constitutive photomorphogenic homolog subunit 4 (Arabidopsis)
A_33_P3269539	-0.5731	0.0009	1292	COL6A2	"collagen, type VI, alpha 2"
A_32_P191004	-0.573	0.0009	54454	ATAD2B	"ATPase family, AAA domain containing 2B"
A_23_P58877	-0.573	0.0009	57120	GOPC	golgi associated PDZ and coiled-coil motif containing
A_23_P352266	-0.5729	0.0009	596	BCL2	B-cell CLL/lymphoma 2
A_33_P3326483	-0.5728	0.0009	1381	CRABP1	cellular retinoic acid binding protein 1
A_23_P214727	-0.5728	0.0009	81491	GPR63	G protein-coupled receptor 63
A_19_P00322831	-0.5727	0.0009	.
A_23_P58396	-0.5725	0.0009	56034	PDGFC	platelet derived growth factor C
A_24_P340976	-0.5724	0.0009	.
A_33_P3290709	-0.5721	0.001	25975	EGFL6	"EGF-like-domain, multiple 6"
A_19_P00324666	0.5721	0.001	.
A_33_P3509233	0.572	0.001	285286	LOC285286	hypothetical protein LOC285286
A_23_P9523	0.572	0.001	64080	RBKS	ribokinase
A_23_P39116	-0.5718	0.001	3978	LIG1	"ligase I, DNA, ATP-dependent"
A_23_P9761	-0.5717	0.001	116840	CNTROB	"centrobin, centrosomal BRCA2 interacting protein"
A_33_P3284029	-0.5716	0.001	1434	CSE1L	CSE1 chromosome segregation 1-like (yeast)
A_19_P00803558	-0.5714	0.001	.
A_33_P3713357	-0.5713	0.001	214	ALCAM	activated leukocyte cell adhesion molecule
A_33_P3415526	-0.5711	0.001	646821	LOC646821	similar to beta-actin
A_24_P130363	-0.5711	0.001	753	C18orf1	chromosome 18 open reading frame 1
A_24_P500422	-0.5711	0.001	730101	LOC730101	hypothetical LOC730101
A_23_P61317	-0.5711	0.001	200504	GKN2	gastrokine 2
A_23_P253464	-0.5711	0.001	84142	FAM175A	"family with sequence similarity 175, member A"
A_23_P202392	-0.571	0.001	79723	SUV39H2	suppressor of variegation 3-9 homolog 2 (Drosophila)
A_33_P3342653	0.571	0.001	80332	ADAM33	ADAM metallopeptidase domain 33
A_32_P187571	-0.5709	0.001	6327	SCN2B	"sodium channel, voltage-gated, type II, beta"
A_23_P102890	-0.5707	0.001	64968	MRPS6	mitochondrial ribosomal protein S6
A_19_P00316657	-0.5707	0.001	.
A_33_P3388331	-0.5705	0.001	10160	FARP1	"FERM, RhoGEF (ARHGEF) and pleckstrin domain protein 1 (chondrocyte-derived)"
A_19_P00810465	-0.5705	0.001	.
A_23_P2223	-0.5704	0.001	140465	MYL6B	"myosin, light chain 6B, alkali, smooth muscle and non-muscle"
